# Supplementary material for: Hypoxic and nitrosative stress conditions modulate expression of myoglobin genes in a carcinogenic hepatobiliary trematode, Clonorchis sinensis
Source: PLoS Negl Trop Dis. 2021 Sep 30;15(9):e0009811. doi: 10.1371/journal.pntd.0009811 (PMC8483323; doi:10.1371/journal.pntd.0009811)
Supplement: S1 Data — Numerical data obtained from multiple technical replicates (Preps) in this study were contained in separate Excel spreadsheets. The mean and standard deviation (SD) of these measurements were calculated and used in the construction of graphs shown in Figs 3A, 4, 5A, 5B and 5C, 6A and 6B as well as S3A and S3B Fig. (XLSX) [file pntd.0009811.s004.xlsx]

## Sheet: Fig3A
	Numerical data for Fig 3A. Temporal expression profiles of Clonorchis sinensis globin genes.
	Stage	CsMb1						CsMb2						CsMb3						CsNgb						CsGbX						CsFhB						CsGST-σ3
		Prep1	Prep2	Prep3	Mean	SD		Prep1	Prep2	Prep3	Mean	SD		Prep1	Prep2	Prep3	Mean	SD		Prep1	Prep2	Prep3	Mean	SD		Prep1	Prep2	Prep3	Mean	SD		Prep1	Prep2	Prep3	Mean	SD		Prep1	Prep2	Prep3	Mean	SD
	Metacercaria	22.9031	21.8908	23.3468	22.7136	0.746236		1.20522	1.27297	1.25279	1.24366	0.0347854		37.3848	33.8226	35.8811	35.6961	1.78828		18.5148	15.5309	16.7391	16.9283	1.50093		6.23425	6.15607	5.95933	6.11655	0.141658		0.0200724	0.0195291	0.0205481	0.0200499	0.000509873		1.81674	1.98402	2.02111	1.94063	0.108877
	2-day worm	68.7834	68.8152	70.7504	69.4497	1.12656		0.0862273	0.0850737	0.0672028	0.0795013	0.0106664		3.35787	3.64218	3.5917	3.53059	0.151686		0.640623	0.621921	0.661891	0.641479	0.0199989		1.30817	1.39778	1.4188	1.37491	0.0587503		0.00208411	0.00216691	0.00204266	0.0020979	6.32612e-05		17.0731	19.4252	35.1308	23.8764	9.81736
	4-day worm	153.396	144.31	147.613	148.439	4.59903		0.104756	0.105435	0.109248	0.106479	0.00242127		2.61129	3.02407	2.93971	2.85836	0.218085		0.776832	0.729764	0.709893	0.73883	0.0343778		1.46875	1.36916	1.4597	1.43254	0.0550757		0.00218982	0.00236608	0.00243085	0.00232892	0.000124736		519.19	542.294	506.941	522.808	17.952
	6-day worm	2197.04	2403.62	2361.63	2320.77	109.185		0.107422	0.104644	0.112311	0.108125	0.00388165		5.27414	5.53793	5.33529	5.38245	0.138074		0.911328	0.990155	0.93664	0.946041	0.0402454		1.26954	1.18444	1.2445	1.23283	0.0437361		0.00359788	0.00347097	0.00353412	0.00353432	6.34516e-05		1642.14	1837.06	1852.9	1777.36	117.376
	8-day worm	3967.04	4675.01	4752.01	4464.69	432.692		0.115797	0.121719	0.16091	0.132809	0.0245157		5.17732	5.44513	5.63464	5.41903	0.229776		1.68332	1.58063	1.56301	1.60899	0.0649751		1.11134	1.16937	1.16823	1.14965	0.0331789		0.00411092	0.00414436	0.0042578	0.00417103	7.69842e-05		2310	2489.66	2409.18	2402.95	89.9917
	10-day worm	11584.5	12043.7	11718.5	11782.2	236.152		0.121903	0.114449	0.127317	0.121223	0.006461		6.33827	6.33153	6.21819	6.296	0.0674681		0.91532	0.996426	0.963592	0.958446	0.0407976		1.46355	1.43781	1.44043	1.44726	0.0141638		0.00508073	0.00474326	0.00500122	0.00494174	0.00017642		2663.76	2628.63	2497.89	2596.76	87.4086
	12-day worm	24314.8	24163.1	23955.6	24144.5	180.316		0.118315	0.122437	0.134724	0.125159	0.00853632		11.3531	8.65652	9.63362	9.88108	1.36522		1.13001	1.08173	1.14717	1.11964	0.0339294		1.61553	1.50763	1.60001	1.57439	0.058334		0.0106584	0.00852027	0.00980734	0.00966199	0.00107643		4582.45	3565.73	2570.94	3573.04	1005.78
	14-day worm	33948.8	33532.8	34215.7	33899.1	344.166		0.268503	0.268503	0.28566	0.274222	0.00990589		16.6276	15.9771	16.1378	16.2475	0.338867		1.7534	1.76341	1.73192	1.74958	0.0160873		1.99747	1.94808	1.92169	1.95575	0.0384686		0.00997266	0.0100762	0.0102543	0.0101011	0.000142455		11135	9858.12	9825.89	10273	746.706
	16-day worm	34432.9	34110.1	35042.7	34528.6	473.58		0.310968	0.295575	0.365217	0.32392	0.0365832		19.9038	24.2296	23.3739	22.5024	2.29081		0.98993	0.95446	0.984065	0.976152	0.0190128		2.381	2.53439	2.49117	2.46886	0.0790947		0.0105711	0.01102	0.0113342	0.0109751	0.000383524		14626.2	12794	14733.6	14051.3	1090.14
	Numerical data for inset graph of Fig 3A. Temporal expression profiles of Clonorchis sinensis globin genes.
	Stage	CsMb1						CsMb3
		Prep1	Prep2	Prep3	Mean	SD		Prep1	Prep2	Prep3	Mean	SD
	Metacercaria	22.5357	21.5396	22.4994	22.1916	0.564894		36.785	33.2799	34.1028	34.7226	1.83288
	7-day worm	4291.25	5057.08	4061.11	4469.81	521.443		5.60043	5.89014	5.84684	5.77914	0.156268
	14-day worm	33469.3	33059.2	33732.5	33420.3	339.305		16.3928	15.7514	16.2442	16.1295	0.335725
	17-day worm	34763.7	33874.5	35531.9	34723.4	829.405		23.3687	21.3478	23.0521	22.5895	1.08699
	21-day worm	34315.1	31999	33779.4	33364.5	1212.53		14.1316	13.8408	13.8408	13.9377	0.167907
	24-day worm	25624	28298.6	28977.8	27633.5	1773.1		10.6938	10.7345	10.6491	10.6925	0.0426852
	28-day worm	18681.5	25205.8	21677.2	21854.8	3265.77		10.155	9.7077	9.60571	9.8228	0.292168
	56-day worm	20194.8	19717.1	19323	19745	436.567		7.43984	8.04467	8.2137	7.8994	0.406871

## Sheet: Fig4
	Numerical data for Fig 4. Fold increases of myoglobin-homologous gene expressions in Clonorchis sinensis incubated under various environmental conditions.
	Incubation condition		CsMb1					CsMb2					CsMb3					CsNgb					CsGbX					CsGST-σ3
			Prep1	Prep2	Mean	SD		Prep1	Prep2	Mean	SD		Prep1	Prep2	Mean	SD		Prep1	Prep2	Mean	SD		Prep1	Prep2	Mean	SD		Prep1	Prep2	Mean	SD
	1% O2 Bile -		1.917	1.88483	1.90091	0.02275		0.166365	0.104922	0.135643	0.043447		1.99756	2.15807	2.07782	0.113497		0.426201	0.292668	0.359434	0.094422		0.501862	0.443635	0.472748	0.0411727		1.76109	1.71777	1.73943	0.0306357
	5 μM NO2-		2.0342	1.94406	1.98913	0.0637418		0.188241	0.217272	0.202756	0.0205277		1.99282	1.8609	1.92686	0.0932835		0.445843	0.274407	0.360125	0.121223		0.626341	0.543516	0.584928	0.0585665		2.05798	1.85193	1.95495	0.1457
	20 μM NO2-		1.73624	1.60757	1.6719	0.090979		0.0782507	0.0872099	0.0827303	0.00633506		1.61231	1.67825	1.64528	0.046633		0.402849	0.252972	0.32791	0.105979		0.562309	0.480999	0.521654	0.0574949		1.4239	1.59722	1.51056	0.12256
	5 μM NO3-		2.01864	2.09443	2.05653	0.0535911		0.0497124	0.0647241	0.0572182	0.0106149		2.14755	2.01864	2.08309	0.0911557		0.432149	0.349875	0.391012	0.0581761		0.520617	0.551045	0.535831	0.0215153		2.12503	2.2663	2.19566	0.0998882
	20 μM NO3-		1.63492	1.69777	1.66634	0.0444428		0.0820724	0.0827584	0.0824154	0.000485008		2.17067	1.95481	2.06274	0.152635		0.413708	0.300213	0.35696	0.0802533		0.548987	0.511727	0.530357	0.0263468		2.20323	2.1607	2.18196	0.0300746
	1% O2 Bile +		2.22956	2.13364	2.1816	0.0678197		0.702038	0.622052	0.662045	0.056559		1.54819	1.73537	1.64178	0.132354		0.221632	0.212573	0.217103	0.00640526		0.845871	0.738285	0.792078	0.0760751		2.1857	2.40031	2.29301	0.15175
	5 μM NO2-		1.58052	1.8793	1.72991	0.21127		0.611642	0.642198	0.62692	0.0216061		1.38319	1.36754	1.37537	0.0110651		0.323022	0.219441	0.271231	0.0732431		0.940601	0.863935	0.902268	0.0542116		1.83944	2.11377	1.9766	0.193979
	20 μM NO2-		2.9162	2.83941	2.87781	0.0542958		0.697863	0.700325	0.699094	0.00174092		1.06826	1.21983	1.14404	0.107178		0.221767	0.192383	0.207075	0.0207775		0.840326	0.779741	0.810034	0.0428404		1.94602	2.08724	2.01663	0.0998554
	5 μM NO3-		2.0376	1.86573	1.95166	0.12153		0.778732	0.834905	0.806818	0.0397207		1.50105	1.47789	1.48947	0.0163752		0.191111	0.207382	0.199246	0.0115053		0.868456	0.88545	0.876953	0.0120166		2.21125	1.93703	2.07414	0.193902
	20 μM NO3-		1.54127	1.71852	1.6299	0.125334		0.924702	0.901658	0.91318	0.0162944		1.39261	1.23471	1.31366	0.111654		0.259001	0.265852	0.262427	0.00484427		0.7983	0.796549	0.797425	0.00123796		2.24304	2.37328	2.30816	0.0920908
	5% O2 Bile -		1.02833	1.00752	1.01793	0.0147108		0.538137	0.465968	0.502052	0.0510316		2.00605	2.24915	2.1276	0.171897		1.11452	1.11521	1.11487	0.000493148		0.947985	0.809106	0.878545	0.0982024		1.93938	1.70756	1.82347	0.163923
	5 μM NO2-		0.862997	0.761421	0.812209	0.0718246		0.509543	0.402691	0.456117	0.0755559		1.47711	1.34562	1.41137	0.0929795		1.43358	1.65014	1.54186	0.153128		0.939614	0.967082	0.953348	0.0194225		1.4367	1.26692	1.35181	0.120055
	20 μM NO2-		0.931111	0.910178	0.920645	0.0148013		0.656212	0.638687	0.647449	0.0123921		1.69582	1.9057	1.80076	0.148406		1.36015	1.45558	1.40787	0.0674823		1.25683	1.09447	1.17565	0.114805		1.61367	1.37695	1.49531	0.167392
	5 μM NO3-		0.895158	0.911178	0.903168	0.0113274		0.69738	0.578653	0.638016	0.0839533		1.93677	1.74795	1.84236	0.133516		1.64847	1.42734	1.53791	0.156364		1.01815	1.0105	1.01432	0.00541034		1.57392	1.50738	1.54065	0.0470521
	20 μM NO3-		1.04294	0.953512	0.998227	0.0632373		0.476502	0.671617	0.574059	0.137967		2.27992	2.08652	2.18322	0.136755		1.34769	1.58357	1.46563	0.16679		0.955595	1.08144	1.01852	0.0889824		1.7133	1.68411	1.69871	0.020637
	5% O2 Bile +		1.013	1.01006	1.01153	0.00207741		0.786362	0.769841	0.778101	0.0116822		1.65103	1.65008	1.65056	0.000671826		1.15778	1.28022	1.219	0.0865825		1.0879	0.761489	0.924693	0.230805		1.1629	1.11791	1.1404	0.0318178
	5 μM NO2-		1.19951	1.2377	1.21861	0.0270038		1.24529	0.907893	1.07659	0.238578		2.0955	2.21451	2.15501	0.084154		1.53125	1.28882	1.41004	0.171427		1.20678	1.26226	1.23452	0.039231		1.59523	1.38842	1.49183	0.146237
	20 μM NO2-		1.47895	1.23851	1.35873	0.170016		1.59481	1.4973	1.54606	0.0689519		2.0947	1.96068	2.02769	0.0947658		1.77126	1.35715	1.5642	0.292825		1.55722	1.35735	1.45729	0.141334		1.69618	1.49146	1.59382	0.144753
	5 μM NO3-		1.35606	1.52076	1.43841	0.116458		1.11677	1.10532	1.11105	0.00809513		2.33011	2.32139	2.32575	0.0061692		2.10247	2.14003	2.12125	0.0265584		1.163	1.18462	1.17381	0.0152813		1.72566	1.63214	1.6789	0.0661309
	20 μM NO3-		1.3425	1.34554	1.34402	0.00214579		1.89952	1.39563	1.64757	0.3563		1.68483	1.72293	1.70388	0.0269406		1.48085	1.72628	1.60356	0.173547		1.10641	1.05651	1.08146	0.0352854		1.99432	1.68876	1.84154	0.216069
	20% O2 Bile -		1.06155	0.942022	1.00178	0.0845157		1.17209	0.853177	1.01263	0.225505		1.00354	0.99647	1.00001	0.00500127		0.969701	1.03125	1.00047	0.0435194		1.16005	0.862034	1.01104	0.210727		1.02735	0.973381	1.00036	0.0381601
	5 μM NO2-		1.05176	1.02162	1.03669	0.0213123		0.839223	0.853347	0.846285	0.00998755		0.855421	0.976989	0.916205	0.0859614		1.49828	1.39512	1.4467	0.0729439		0.942452	0.897229	0.919841	0.0319778		0.994349	0.928087	0.961218	0.0468543
	20 μM NO2-		1.36592	1.25932	1.31262	0.0753742		0.578813	0.571224	0.575018	0.00536582		1.22064	1.15861	1.18963	0.0438588		1.11642	0.988746	1.05258	0.090281		0.81618	0.780123	0.798152	0.0254964		1.1163	0.943102	1.0297	0.122468
	5 μM NO3-		1.0521	1.25498	1.15354	0.143457		0.536533	0.504376	0.520455	0.0227384		0.789928	0.749242	0.769585	0.0287692		1.38803	1.24129	1.31466	0.103764		0.893485	0.703684	0.798584	0.13421		0.695699	0.59873	0.647214	0.0685674
	20 μM NO3-		1.33209	1.30388	1.31798	0.0199504		0.402429	0.407638	0.405034	0.00368372		0.879363	0.836288	0.857826	0.0304588		1.88965	2.01372	1.95168	0.0877263		0.722476	0.619263	0.67087	0.0729825		0.914359	0.872131	0.893245	0.0298596
	20% O2 Bile +		1.0085	1.17502	1.09176	0.117751		0.423509	0.653553	0.538531	0.162665		0.950992	0.936182	0.943587	0.0104717		0.835354	0.799057	0.817205	0.0256657		0.731246	0.608834	0.67004	0.0865586		0.912574	0.813402	0.862988	0.0701253
	5 μM NO2-		1.38586	1.29411	1.33999	0.0648758		0.49157	0.430028	0.460799	0.0435165		0.916945	1.11176	1.01435	0.137757		0.939058	0.732405	0.835731	0.146125		0.84234	0.762282	0.802311	0.0566098		0.803598	0.832068	0.817833	0.020131
	20 μM NO2-		1.63207	1.4688	1.55043	0.115449		0.78777	0.751292	0.769531	0.025794		0.771232	0.806189	0.788711	0.0247183		1.13631	1.22901	1.18266	0.065545		0.93341	0.950922	0.942166	0.0123828		0.960511	0.838952	0.899731	0.0859553
	5 μM NO3-		1.75946	1.69758	1.72852	0.043756		0.480806	0.474894	0.47785	0.00417995		0.87709	0.922075	0.899582	0.0318086		0.915277	0.807037	0.861157	0.0765377		0.85059	0.667643	0.759117	0.129363		1.12551	0.948953	1.03723	0.124841
	20 μM NO3-		1.88048	1.911	1.89574	0.0215757		1.77541	1.76473	1.77007	0.00755488		0.905659	0.909406	0.907532	0.00265002		1.48428	1.3848	1.43454	0.0703432		1.24798	1.2162	1.23209	0.0224734		1.24843	1.10488	1.17666	0.101503

## Sheet: Fig5A
	Numerical data for Fig 5A. The relative amounts of NO released from NOR-4 in the RPMI-1640 medium.
	Time (min)	NOR-4 0 μM (Control)						NOR-4 50 μM						NOR-4 200 μM
		Prep 1	Prep 2	Prep 3	Mean	SD		Prep 1	Prep 2	Prep 3	Mean	SD		Prep 1	Prep 2	Prep 3	Mean	SD
	0	3284	3297	3129	3236.67	93.4684		9014	8378	7981	8457.67	521.088		19611	21418	17876	19635	1771.12
	15	2954	3272	2998	3074.67	172.306		53404	48606	47113	49707.7	3287.01		115653	116251	106224	112709	5624.42
	30	2754	3602	3245	3200.33	425.761		92858	87122	87649	89209.7	3170.52		187280	190276	174773	184110	8223.38
	45	3330	3215	3258	3267.67	58.1062		138547	137546	137169	137754	712.158		254368	254910	248287	252522	3677.33
	60	3538	3737	3728	3667.67	112.385		163138	165204	166654	164999	1766.97		280099	282483	280082	280888	1381.34
	75	4189	4090	4139	4139.33	49.5008		215920	213108	223919	217649	5609.06		333405	342916	339386	338569	4807.85
	90	4610	4396	4523	4509.67	107.621		201322	195791	201811	199641	3343.44		347035	359537	356131	354234	6463.2
	105	4920	4947	4959	4942	19.975		220069	209268	219058	216132	5965.57		377174	387438	386106	383573	5581.29
	120	5401	5249	5248	5299.33	88.0473		228364	217372	228257	224664	6315.57		394224	392106	405181	397170	7017.8
	180	7279	7019	7495	7264.33	238.339		265416	247816	269801	261011	11635.6		467024	478700	472959	472894	5838.27
	240	9911	10067	9893	9957	95.687		288590	263140	296269	282666	17340.7		498458	509828	506446	504911	5838.42
	300	12573	12509	12646	12576	68.5493		310933	274107	317634	300891	23436.6		528869	538413	535918	534400	4949.77
	360	15805	15680	16117	15867.3	225.07		339382	294221	348647	327417	29119.1		570313	580945	580755	577338	6084.28
	420	17892	18278	18357	18175.7	248.818		356791	301335	365020	341049	34638.3		593615	607546	606253	602471	7697.01
	480	20263	20608	20604	20491.7	198.041		371789	309306	378760	353285	38246.1		611412	626004	625103	620840	8177.02
	1440	63160	63860	63885	63635	411.552		480165	380456	475926	445516	56383.2		828829	836673	838400	834634	5100.9

## Sheet: Fig5B
	Numerical data for Fig 5B. Fluorescent values of NOR-4 and DAF-2-containg media conditioned by Clonorchis sinensis.
	Conc. of O2 (%)	Conc. of NOR-4 (μM)	Cs-Dead C. sinensis worms (Control)						Live C. sinensis worms
			Prep 1	Prep 2	Prep3	Mean	SD		Prep 1	Prep 2	Prep3	Mean	SD
	1	50	107762	111972	112673	110802	2656.23		23758.7	18353.7	21799.7	21304	2736.38
		200	379693	437448	495406	437515	57856.5		128319	158395	177513	154742	24799.6
	20	50	218334	235923	227128	227128	8794.5		42786.3	79885.3	61335.3	61335.7	18549.5
		200	852160	852207	852183	852184	23.5018		213747	353791	283769	283769	70022

## Sheet: Fig5C
	Numerical data for Fig 5C. Fold increases of myoglobin-homologous gene expressions in Clonorchis sinensis treated with NOR-4.
	Experimental Group	CsMb1						CsMb2						CsMb3						CsNgb						CsGbX						CsGST-σ3
		Prep1	Prep2	Prep3	Mean	SD		Prep1	Prep2	Prep3	Mean	SD		Prep1	Prep2	Prep3	Mean	SD		Prep1	Prep2	Prep3	Mean	SD		Prep1	Prep2	Prep3	Mean	SD		Prep1	Prep2	Prep3	Mean	SD
	1% O2 Control	4.3783	4.65433	5.10669	4.71311	0.367735		0.246174	0.2081	0.269536	0.24127	0.0310101		7.85299	7.23549	8.02519	7.70456	0.415248		0.487739	0.341804	0.58835	0.472631	0.123966		0.306692	0.367729	0.409225	0.361215	0.0515758		7.62795	7.51977	7.68882	7.61218	0.0856221
	50 μM NOR-4	4.29191	4.27136	4.41395	4.32574	0.0770824		0.339641	0.311896	0.357362	0.3363	0.0229166		3.82259	3.47405	4.18207	3.82624	0.354027		1.60043	1.3668	1.68372	1.55032	0.164299		0.670069	0.49829	0.640768	0.603043	0.0918936		6.06465	5.2341	6.69204	5.99693	0.731324
	200 μM NOR-4	4.34009	4.57789	4.7552	4.55773	0.208292		0.309695	0.26165	0.350529	0.307291	0.0444884		5.30961	4.88793	5.54679	5.24811	0.333708		0.939899	1.23493	1.44774	1.20752	0.255028		0.463466	0.432884	0.510514	0.468955	0.0391051		5.89723	6.07891	7.25955	6.4119	0.739688
	20% O2 Control	0.996511	1.01918	0.984614	1.0001	0.0175624		0.992174	0.9354	1.07749	1.00169	0.0715229		1.07014	0.947647	0.986081	1.00129	0.0626473		0.922863	1.02949	1.05254	1.00163	0.0691832		1.03287	0.878581	1.10198	1.00448	0.114373		1.01438	0.953564	1.03383	1.00059	0.0418729
	50 μM NOR-4	0.691734	0.669659	0.729682	0.697025	0.0303597		0.607609	0.606055	0.592399	0.602021	0.0083686		0.990927	1.07898	1.15468	1.07486	0.0819521		2.13977	2.16193	2.10066	2.13412	0.0310279		0.556593	0.605422	0.498982	0.553666	0.0532805		1.01504	1.13554	1.18568	1.11209	0.0877044
	200 μM NOR-4	0.927147	0.812389	1.03336	0.924299	0.110513		0.637531	0.613343	0.67958	0.643485	0.0335173		1.62978	1.40179	1.78942	1.60699	0.194816		2.5042	2.49003	2.44344	2.47922	0.0317904		0.603476	0.584719	0.652989	0.613728	0.0352708		1.14016	1.09682	1.24636	1.16111	0.076937

## Sheet: Fig6A
	Numerical data for Fig 6A. Fold increases of myoglobin-homologous gene expressions in Clonorchis sinensis (28-day-old) co-incubated with H69 cells.
	Experimental Group	CsMb1						CsMb2						CsMb3						CsNgb						CsGbX						CsGST-σ3
		Prep1	Prep2	Prep3	Mean	SD		Prep1	Prep2	Prep3	Mean	SD		Prep1	Prep2	Prep3	Mean	SD		Prep1	Prep2	Prep3	Mean	SD		Prep1	Prep2	Prep3	Mean	SD		Prep1	Prep2	Prep3	Mean	SD
	1% O2 C. sinensis only	1.31995	1.42513	1.48838	1.41115	0.0850822		0.461256	0.521219	0.579324	0.5206	0.0590367		1.60056	1.47267	1.63343	1.56889	0.0849334		0.48298	0.534885	0.546436	0.521434	0.033799		0.961488	1.00107	1.07485	1.01247	0.0575352		1.33911	1.26074	1.42821	1.34269	0.0837936
	C. sinensis + H69	159.873	142.304	149.553	150.577	8.82912		28.1061	25.372	28.7047	27.3943	1.77674		18.1549	15.0917	15.2283	16.1583	1.73046		4.10999	3.83378	3.91469	3.95282	0.141999		11.2322	9.8352	11.196	10.7545	0.796311		52.2317	51.1081	54.3793	52.573	1.66208
	C. sinensis + H69 + NO2-	64.9051	58.598	70.4674	64.6568	5.93857		24.7708	27.4932	26.6781	26.314	1.39721		5.7904	5.40323	6.69484	5.96283	0.662843		1.62406	1.68991	1.80659	1.70685	0.0924337		4.45412	5.2176	5.85343	5.17505	0.700623		20.1795	17.2667	24.4092	20.6185	3.59145
	20% O2 C. sinensis only	1.08502	0.910712	1.00427	1	0.0872333		0.949852	1.08939	0.96076	1	0.0776035		1.05953	0.941794	0.998676	1	0.0588796		0.97185	1.03676	0.991391	1	0.0332995		0.989953	1.0066	1.00344	1	0.0088437		0.957913	1.02503	1.01705	1	0.0366661
	C. sinensis + H69	71.9554	67.224	73.3162	70.8319	3.19773		40.2778	36.0311	39.5269	38.6119	2.26642		8.88171	8.23831	9.00189	8.7073	0.410581		11.6523	13.1411	12.1295	12.3076	0.760223		6.13322	6.89347	6.66433	6.56367	0.389993		27.2525	26.9157	28.572	27.5801	0.875414
	C. sinensis + H69 + NO2-	92.3731	88.4699	93.2241	91.3557	2.53511		64.781	61.0362	67.244	64.3537	3.12585		14.3187	13.0175	14.7925	14.0429	0.919103		18.7948	17.248	18.2145	18.0858	0.781391		7.78857	6.85557	7.53198	7.39204	0.481985		34.2984	34.2644	35.0928	34.5518	0.468749

## Sheet: Fig6B
	Numerical data for Fig 6B. Fold increases of hypoxia-inducible factor 1α (HsHIF-1α) and 2α (HsHIF-2α) gene expressions in H69 cells co-incubated with Clonorchis sinensis adults (28-day-old).
	Experimental Group	HsHIF-1α						HsHIF-2α
		Prep1	Prep2	Prep3	Mean	SD		Prep1	Prep2	Prep3	Mean	SD
	1% O2 H69 cell only	2.32281	2.32637	2.25956	2.30291	0.0375895		2.91966	2.93588	2.77224	2.87593	0.0901629
	H69 + C. sinensis	4.83659	4.15635	4.12812	4.37369	0.40113		9.02773	8.94144	8.28497	8.75138	0.406221
	H69 + C. sinensis + NO2-	4.50124	3.99857	4.16139	4.2204	0.256476		8.9254	11.826	9.72755	10.1596	1.49779
	20% O2 H69 cell only	1.12371	0.929483	0.946809	1	0.107484		0.899585	1.16286	0.937554	1	0.142314
	H69 + C. sinensis	5.51779	5.23655	5.16623	5.30686	0.186023		4.902	5.94356	5.11284	5.31946	0.550666
	H69 + C. sinensis + NO2-	4.73811	3.56249	3.94061	4.0804	0.600152		4.59779	4.53824	4.51094	4.54899	0.0444103

## Sheet: S3A_Fig
	Numerical data for S3A Fig. Fold increases of myoglobin-homologous gene expressions in Clonorchis sinensis (56-day-old) co-incubated with H69 cells.
	Experimental Group	CsMb1						CsMb2						CsMb3						CsNgb						CsGbX						CsGST-σ3
		Prep1	Prep2	Prep3	Mean	SD		Prep1	Prep2	Prep3	Mean	SD		Prep1	Prep2	Prep3	Mean	SD		Prep1	Prep2	Prep3	Mean	SD		Prep1	Prep2	Prep3	Mean	SD		Prep1	Prep2	Prep3	Mean	SD
	1% O2 C. sinensis only	1.49089	1.474	1.43019	1.46503	0.0313265		0.7302	0.240682	0.172128	0.381003	0.304349		0.798334	0.783868	0.56907	0.717091	0.128393		0.298227	0.211686	0.313723	0.274545	0.0549869		0.622413	0.968207	0.967159	0.852593	0.199343		1.07309	1.13073	1.10153	1.10178	0.0288202
	C. sinensis + H69	104.457	108.257	109.124	107.279	2.48196		16.3766	14.5096	17.9502	16.2788	1.72239		8.44891	8.94177	6.63771	8.00946	1.21326		2.25932	1.83552	2.2374	2.11074	0.238605		3.33637	3.22301	3.11349	3.22429	0.111449		31.4894	32.4101	31.9465	31.9487	0.460383
	C. sinensis + H69 + NO2-	59.9119	53.2214	47.7342	53.6225	6.09875		24.3032	28.4726	20.7442	24.5067	3.86822		7.53711	6.1881	6.00359	6.57627	0.837214		1.25359	1.76592	1.62561	1.54837	0.264751		2.2726	2.90053	2.97119	2.71477	0.384559		20.4936	18.0043	19.2087	19.2355	1.24482
	20% O2 C. sinensis only	0.952078	1.0248	1.02492	1.0006	0.0420194		0.719928	1.27031	1.09346	1.0279	0.280986		1.12393	1.06427	0.836003	1.00807	0.15197		1.05329	1.01471	0.935645	1.00121	0.0599712		1.03421	1.14468	0.844713	1.00787	0.151707		1.01302	0.987145	1	1.00006	0.0129387
	C. sinensis + H69	51.3478	48.3493	48.8788	49.5253	1.60036		28.6952	32.1042	27.3592	29.3862	2.44681		8.85108	9.71375	6.44904	8.33796	1.69176		7.60386	6.5507	6.35561	6.83672	0.67148		2.77011	2.3571	2.00568	2.37763	0.382629		19.4932	23.5292	21.4164	21.4796	2.01874
	C. sinensis + H69 + NO2-	65.6246	72.7402	70.9483	69.771	3.70102		50.8096	51.1393	50.4821	50.8103	0.328579		10.6966	13.2967	10.6781	11.5571	1.50653		9.16146	8.65135	9.8617	9.22484	0.607657		4.19843	4.49676	3.91989	4.20503	0.288494		21.0882	27.6351	24.1407	24.288	3.27594

## Sheet: S3B_Fig
	Numerical data for S3B Fig. Fold increases of hypoxia-inducible factor 1α (HsHIF-1α) and 2α (HsHIF-2α) gene expressions in H69 cells co-incubated with Clonorchis sinensis adults (56-day-old).
	Experimental Group	HsHIF-1α						HsHIF-2α
		Prep1	Prep2	Prep3	Mean	SD		Prep1	Prep2	Prep3	Mean	SD
	1% O2 H69 cell only	1.74621	1.33754	1.21345	1.4324	0.278761		1.12674	1.48789	1.37201	1.32888	0.184395
	H69 + C. sinensis	1.73382	1.70335	1.42594	1.62104	0.16964		12.8119	12.8355	12.6292	12.7589	0.112898
	H69 + C. sinensis + NO2-	2.21145	1.99468	1.64722	1.95112	0.284628		11.9907	12.1228	14.6592	12.9242	1.50396
	20% O2 H69 cell only	1.18287	0.990299	0.826827	1	0.178222		1.14418	0.876039	0.97978	1	0.135209
	H69 + C. sinensis	2.61927	2.67924	2.32025	2.53959	0.192305		5.99056	6.89783	7.80613	6.89818	0.907785
	H69 + C. sinensis + NO2-	2.54199	2.08897	2.31175	2.31424	0.226522		5.31537	5.92139	5.44751	5.56142	0.31866
